# Supplementary material for: Mapping the oral resistome: a systematic review
Source: J Med Microbiol. 2024 Aug 12;73(8):001866. doi: 10.1099/jmm.0.001866 (PMC11318793; doi:10.1099/jmm.0.001866)
Supplement: Uncited Table S1. [file jmm-73-01866-s002.xlsx]

## Sheet: S1
Supplemental Table S1a: Overview of resistome composition using the global metric of richness (number of indivudal antimicrobial resistance genes identified) and how many different type of antibiotics these genes are resistant to (Antimicrobial resistance (AMR) class.
Resistome	Richness	No of AMR Classes
Oral (all locations)	159	22
Health	137	21
Disease (all conditions)	46	8
Caries	20	6
Periodontal diseases	27	8
Endodontic disease*	3	2
Co-morbidities	13	1
Oral Cancer	4	3
Group B Strep + infection	6	3
* infection of pulp and root canal system
Supplemental Table S1b: List of antimicrobial resistance genes (ARGs) found in each paper categorised by location, health status, resistance mechcanism and AMR class MLS = macrolide/lincosamide/stretogramin and MDR= multi drug resistance.
ARG	AMR class	Mechanism	Location	Health Status	Study
aadA2	Aminoglycoside	inactivation	Supragingival Plaque	Healthy	Sukumar
acrA	MDR	efflux	Saliva	Healthy	Carr
acrB	MDR	efflux	Saliva	Healthy	Carr
acrD	MDR	efflux	Supragingival plaque	Healthy	Carr
acrD	MDR	efflux	Saliva	Healthy	Carr
acrF	MDR	efflux	Supragingival plaque	Healthy	Carr
acrF	MDR	efflux	Saliva	Healthy	Carr
acrS	MDR	efflux	Saliva	Healthy	Carr
ampC	Beta-Lactam	inactivation	Saliva	Healthy	Carr
ant(3'')-IIa	Aminoglycoside	inactivation	Supragingival Plaque	Healthy	Sukumar
ant(6)-Ia	Aminoglycoside	inactivation	Supragingival Plaque	Healthy	Sukumar
aph(3'')-Ib	Aminoglycoside	inactivation	Supragingival Plaque	Healthy	Sukumar
aph(3')-IIc	Aminoglycoside	inactivation	Supragingival Plaque	Healthy	Sukumar
APH(3')-IIIa	Aminoglycoside	inactivation	Supragingival Plaque	Healthy	Sukumar
APH(6)-Id	Aminoglycoside	inactivation	Supragingival Plaque	Healthy	Sukumar
arnA	Peptide	efflux	Supragingival Plaque	Healthy	Sukumar
bacA	Peptide	target alteration	Supragingival Plaque	Healthy	Sukumar
bacA	Peptide	target alteration	Saliva	Healthy	Carr
bacA	Peptide	target alteration	Saliva	Healthy	Carr
baeR	MDR	efflux	Saliva	Healthy	Carr
baeR	MDR	efflux	Saliva	Healthy	Carr
baeS	MDR	efflux	Saliva	Healthy	Carr
baeS	MDR	efflux	Saliva	Healthy	Carr
bcrA	MDR	efflux	Mucosa	Healthy	Palma
blaACT-55	Beta-Lactam	inactivation	Supragingival Plaque	Healthy	Sukumar
blaBPU-1	Beta-Lactam	inactivation	Supragingival Plaque	Healthy	Sukumar
blaCSP-1	Beta-Lactam	inactivation	Supragingival Plaque	Healthy	Anderson
blaCSP-1	Beta-Lactam	inactivation	Supragingival Plaque	Perio	Anderson
blaCSP-1	Beta-Lactam	inactivation	Supragingival Plaque	Caries	Anderson
blaCSP-1	Beta-Lactam	inactivation	Supragingival Plaque	Healthy	Sukumar
blaCTX-M-1	Beta-Lactam	inactivation	Oropharynx	Co-morbidities	Le
blaCTX-M-2	Beta-Lactam	inactivation	Oropharynx	Co-morbidities	Le
blaCTX-M-8	Beta-Lactam	inactivation	Oropharynx	Co-morbidities	Le
blaCTX-M-9	Beta-Lactam	inactivation	Oropharynx	Co-morbidities	Le
blaFIM	Beta-Lactam	inactivation	Oropharynx	Co-morbidities	Le
blaI	Beta-Lactam	inactivation	Supragingival Plaque	Healthy	Sukumar
blaIMP	Beta-Lactam	inactivation	Oropharynx	Co-morbidities	Le
blaKPC	Beta-Lactam	inactivation	Saliva	Oral Cancer	Subramaniam
blaKPC	Beta-Lactam	inactivation	Oropharynx	Co-morbidities	Le
blaL1	Beta-Lactam	inactivation	Supragingival Plaque	Healthy	Sukumar
blaL2	Beta-Lactam	inactivation	Supragingival Plaque	Healthy	Sukumar
blaNDM	Beta-Lactam	inactivation	Oropharynx	Co-morbidities	Le
blaOXA	Beta-Lactam	inactivation	Oropharynx	Co-morbidities	Le
blaOXA-283	Beta-Lactam	inactivation	Supragingival Plaque	Healthy	Sukumar
blaOXA-347	Beta-Lactam	inactivation	Supragingival plaque	Healthy	Carr
blaOXA-85	Beta-Lactam	inactivation	Supragingival Plaque	Healthy	Sukumar
blaOXA-85	Beta-Lactam	inactivation	Supragingival plaque	Healthy	Carr
blaOXY-1-1	Beta-Lactam	inactivation	Supragingival Plaque	Healthy	Sukumar
blaR1	Beta-Lactam	inactivation	Supragingival Plaque	Healthy	Sukumar
blaROB-1	Beta-Lactam	inactivation	Supragingival Plaque	Healthy	Sukumar
blaSHV	Beta-Lactam	inactivation	Oropharynx	Co-morbidities	Le
blaTEM	Beta-Lactam	inactivation	Oropharynx	Co-morbidities	Le
blaTEM-1	Beta-Lactam	inactivation	Supragingival Plaque	Healthy	Sukumar
blaTEM-1	Beta-Lactam	inactivation	Saliva	Endo	deLima
blaTEM-1	Beta-Lactam	inactivation	Supragingival Plaque	Endo	deLima
blaTEM-1	Beta-Lactam	inactivation	RCS	Endo	deLima
BlaTEM-1	Beta-Lactam	inactivation	RCS	Endo	Anderson_2017
blaTEM-2	Beta-Lactam	inactivation	Supragingival Plaque	Healthy	Sukumar
blaVIM-1	Beta-Lactam	inactivation	Mucosa	Healthy	Gomez_Arango
blaVIM-1	Beta-Lactam	inactivation	Oropharynx	Co-morbidities	Le
blaVIM-2	Beta-Lactam	inactivation	Saliva	Oral Cancer	Subramaniam
blaVIM-2	Beta-Lactam	inactivation	Oropharynx	Co-morbidities	Le
blaZ	Beta-Lactam	inactivation	Saliva	Healthy	Milanovic
catA16	Chloramphenicol	inactivation	Supragingival Plaque	Healthy	Sukumar
catA2	Chloramphenicol	inactivation	Supragingival Plaque	Healthy	Sukumar
catB	Chloramphenicol	inactivation	Supragingival Plaque	Healthy	Sukumar
catP	Chloramphenicol	inactivation	Supragingival Plaque	Healthy	Sukumar
catQ	Chloramphenicol	inactivation	Mucosa	Healthy	Palma
cblA-1	Beta-Lactam	inactivation	Supragingival plaque	Healthy	Carr
cfxA	Beta-Lactam	inactivation	Supragingival Plaque	Healthy	Anderson
cfxA	Beta-Lactam	inactivation	Supragingival Plaque	Perio	Anderson
cfxA	Beta-Lactam	inactivation	Supragingival Plaque	Caries	Anderson
cfxA	Beta-Lactam	inactivation	Supragingival Plaque	Healthy	Sukumar
cfxA	Beta-Lactam	inactivation	Saliva	Healthy	Moraes_2015
cfxA	Beta-Lactam	inactivation	Supragingival plaque	Healthy	Moraes_2015
cfxA	Beta-Lactam	inactivation	Saliva	Endo	Moraes_2015
cfxA	Beta-Lactam	inactivation	Supragingival plaque	Endo	Moraes_2015
cfxA	Beta-Lactam	inactivation	RCS	Endo	Moraes_2015
cfxA	Beta-Lactam	inactivation	Supragingival plaque	Perio	Gager
cfxA2	Beta-Lactam	inactivation	Supragingival plaque	Healthy	Carr
cfxA2	Beta-Lactam	inactivation	Saliva	Healthy	Carr
cfxA3	Beta-Lactam	inactivation	Supragingival Plaque	Healthy	Sukumar
cfxA3	Beta-Lactam	inactivation	Supragingival plaque	Healthy	Carr
cfxA3	Beta-Lactam	inactivation	Saliva	Healthy	Carr
cfxA3	Beta-Lactam	inactivation	Supragingival plaque	Perio	Gager
cfxA4	Beta-Lactam	inactivation	Supragingival plaque	Perio	Gager
cfxA5	Beta-Lactam	inactivation	Supragingival plaque	Perio	Gager
cfxA6	Beta-Lactam	inactivation	Supragingival plaque	Healthy	Carr
cfxA6	Beta-Lactam	inactivation	Saliva	Healthy	Carr
cpxA	MDR	efflux	Saliva	Healthy	Carr
cpxA	MDR	efflux	Saliva	Healthy	Carr
CRP	Beta-Lactam	inactivation	Saliva	Healthy	Carr
dfrF	Trimethoprim	target replacement	Supragingival plaque	Healthy	Carr
dfrF	Trimethoprim	target replacement	Saliva	Healthy	Carr
dnaA	Rifampicin	target protection	Mucosa	Healthy	Palma
emr(A)	MDR	efflux	Saliva	Healthy	Carr
emr(B)	MDR	efflux	Saliva	Healthy	Carr
emr(K)	MDR	efflux	Saliva	Healthy	Carr
emr(R)	MDR	efflux	Saliva	Healthy	Carr
emrY	MDR	efflux	Saliva	Healthy	Carr
eptA	Peptide	efflux	Saliva	Healthy	Carr
erm(A)	Macrolide	target alteration	Saliva	Healthy	Milanovic
erm(A)	MLS	target alteration	Supragingival plaque	Perio	Gager
erm(B)	MLS	target alteration	Subgingival Plaque	Healthy	Arrendondo
erm(B)	MLS	target alteration	Subgingival Plaque	Perio	Arrendondo
erm(B)	MLS	target alteration	Supragingival Plaque	Healthy	Anderson
erm(B)	MLS	target alteration	Supragingival Plaque	Perio	Anderson
erm(B)	MLS	target alteration	Supragingival Plaque	Caries	Anderson
erm(B)	MLS	target alteration	Supragingival Plaque	Healthy	Sukumar
erm(B)	MLS	target alteration	Mucosa	Gp B Strep +	Guo
erm(B)	MLS	target alteration	Supragingival plaque	Healthy	Carr
erm(B)	MLS	target alteration	Mucosa	Healthy	Palma
erm(B)	MLS	target alteration	Saliva	Healthy	Milanovic
erm(B)	MLS	target alteration	Supragingival plaque	Perio	Gager
erm(C)	MLS	target alteration	Saliva	Healthy	Milanovic
erm(F)	MLS	target alteration	Supragingival Plaque	Healthy	Anderson
erm(F)	MLS	target alteration	Supragingival Plaque	Perio	Anderson
erm(F)	MLS	target alteration	Supragingival Plaque	Caries	Anderson
erm(F)	MLS	target alteration	Supragingival Plaque	Healthy	Sukumar
erm(F)	MLS	target alteration	Supragingival plaque	Healthy	Carr
erm(F)	MLS	target alteration	Supragingival plaque	Perio	Gager
erm(G)	MLS	target alteration	Supragingival plaque	Healthy	Carr
erm(X)	MLS	target alteration	Supragingival Plaque	Healthy	Anderson
erm(X)	MLS	target alteration	Supragingival Plaque	Perio	Anderson
erm(X)	MLS	target alteration	Supragingival Plaque	Caries	Anderson
erm(X)	MLS	target alteration	Supragingival Plaque	Healthy	Sukumar
evgA	MDR	efflux	Saliva	Healthy	Carr
evgA	MDR	efflux	Saliva	Healthy	Carr
evgS	MDR	efflux	Supragingival plaque	Healthy	Carr
fosA	Fosfomycin	inactivation	Supragingival Plaque	Healthy	Sukumar
gadW	MDR	efflux	Saliva	Healthy	Carr
gadX	MDR	efflux	Saliva	Healthy	Carr
gyrA	Fluoroquinolone	target alteration	Mucosa	Healthy	Palma
gyrB	Fluoroquinolone	target alteration	Mucosa	Healthy	Palma
H-NS	MDR	efflux	Saliva	Healthy	Carr
kdpE	Aminoglycoside	efflux	Saliva	Healthy	Carr
lmrC	MDR	efflux	Mucosa	Healthy	Palma
lnuC	Lincosamide	inactivation	Supragingival plaque	Healthy	Carr
lsa(C)	Lincosamide/Streptogramin	target protection	Supragingival Plaque	Healthy	Anderson
lsa(C)	Lincosamide/Streptogramin	target protection	Supragingival Plaque	Perio	Anderson
lsa(C)	Lincosamide/Streptogramin	target protection	Supragingival Plaque	Caries	Anderson
lsa(C)	Lincosamide/Streptogramin	target protection	Supragingival Plaque	Healthy	Sukumar
lsa(C)	Lincosamide/Streptogramin	target protection	Supragingival plaque	Perio	Gager
macA	Macrolide	efflux	Supragingival Plaque	Healthy	Sukumar
macB	Macrolide	efflux	Supragingival Plaque	Healthy	Sukumar
macB	Macrolide	efflux	Supragingival plaque	Healthy	Carr
macB	Macrolide	efflux	Mucosa	Healthy	Palma
marA	MDR	efflux	Saliva	Healthy	Carr
mcr-1	Peptide	target alteration	Saliva	Oral Cancer	Subramaniam
mcr-9.1	Peptide	inactivation	Supragingival Plaque	Healthy	Sukumar
mdfA	MDR	efflux	Saliva	Healthy	Carr
mdlA	MDR	efflux	Mucosa	Healthy	Palma
mdt(F)	MDR	efflux	Supragingival plaque	Healthy	Carr
mdtA	MDR	efflux	Saliva	Healthy	Carr
mdtB	MDR	efflux	Saliva	Healthy	Carr
mdtC	MDR	efflux	Saliva	Healthy	Carr
mdtE	MDR	efflux	Saliva	Healthy	Carr
mdtF	MDR	efflux	Saliva	Healthy	Carr
mdtG	MDR	efflux	Saliva	Healthy	Carr
mdtG	MDR	efflux	Mucosa	Healthy	Palma
mdtH	MDR	efflux	Saliva	Healthy	Carr
mdtM	MDR	efflux	Saliva	Healthy	Carr
mdtN	MDR	efflux	Saliva	Healthy	Carr
mdtO	MDR	efflux	Saliva	Healthy	Carr
mdtP	MDR	efflux	Saliva	Healthy	Carr
mecA	Beta-Lactam	inactivation	Saliva	Healthy	Milanovic
mef(A)	Macrolide	efflux	Supragingival Plaque	Healthy	Anderson
mef(A)	Macrolide	efflux	Supragingival Plaque	Perio	Anderson
mef(A)	Macrolide	efflux	Supragingival Plaque	Caries	Anderson
mef(A)	Macrolide	efflux	Supragingival Plaque	Healthy	Sukumar
mef(A)	Macrolide	efflux	Mucosa	Gp B Strep +	Guo
mef(A)	Macrolide	efflux	Supragingival plaque	Healthy	Carr
mef(A)	Macrolide	efflux	Saliva	Healthy	Carr
mef(A)	Macrolide	efflux	Mucosa	Healthy	Palma
mef(A)	Macrolide	efflux	Supragingival plaque	Perio	Gager
mef(E)	Macrolide	efflux	Supragingival Plaque	Healthy	Sukumar
mef(E)	Macrolide	efflux	Mucosa	Gp B Strep +	Guo
mef(E)	Macrolide	efflux	Mucosa	Healthy	Palma
mef(I)	Macrolide	efflux	Supragingival plaque	Healthy	Carr
mel	Macrolide/Streptogramin	target protection	Saliva	Healthy	Carr
mel	Macrolide/Streptogramin	target protection	Saliva	Healthy	Carr
msbA	MDR	efflux	Saliva	Healthy	Carr
msbA	MDR	efflux	Mucosa	Healthy	Palma
msr(D)	Macrolide	target protection	Supragingival Plaque	Healthy	Anderson
msr(D)	Macrolide	target protection	Supragingival Plaque	Perio	Anderson
msr(D)	Macrolide	target protection	Supragingival Plaque	Caries	Anderson
msr(D)	Macrolide	target protection	Supragingival Plaque	Healthy	Sukumar
msr(D)	Macrolide	target protection	Supragingival plaque	Perio	Gager
nimI	Nitromidazole	inactivation	Supragingival plaque	Perio	Gager
oqxA10	Phenicol/Quinolone	efflux	Supragingival Plaque	Healthy	Sukumar
otr(A)	Tetracycline	target protection	Saliva	Caries	Zhang
parC	Fluoroquinolone	target alteration	Mucosa	Healthy	Palma
patA	Fluoroquinolone	efflux	Supragingival Plaque	Healthy	Anderson
patA	Fluoroquinolone	efflux	Supragingival Plaque	Perio	Anderson
patA	Fluoroquinolone	efflux	Supragingival Plaque	Caries	Anderson
patA	Fluoroquinolone	efflux	Supragingival Plaque	Healthy	Sukumar
patA	Fluoroquinolone	efflux	Saliva	Healthy	Carr
patA	Fluoroquinolone	efflux	Saliva	Healthy	Carr
patB	Fluoroquinolone	efflux	Supragingival Plaque	Healthy	Sukumar
patB	Fluoroquinolone	efflux	Supragingival plaque	Healthy	Carr
penA	Beta-Lactam	inactivation	Supragingival Plaque	Healthy	Sukumar
pgpB	Peptide	target alteration	Supragingival Plaque	Healthy	Anderson
pgpB	Peptide	target alteration	Supragingival Plaque	Perio	Anderson
pmrF	MDR	efflux	Saliva	Healthy	Carr
RlmA(II)	Macrolide/Lincosamide	target alteration	Supragingival Plaque	Healthy	Sukumar
RlmA(II)	Macrolide/Lincosamide	target alteration	Supragingival plaque	Healthy	Carr
RlmA(II)	Macrolide/Lincosamide	target alteration	Saliva	Healthy	Carr
rpoB	Rifampicin	target alteration and replacement	Mucosa	Healthy	Palma
rpoC	Rifampicin	target alteration and replacement	Mucosa	Healthy	Palma
rpsL	Aminoglycoside	target alteration	Mucosa	Healthy	Palma
sat4	Streptothricin	inactivation	Supragingival Plaque	Healthy	Sukumar
sul1	Sulfonamide	target replacement	Supragingival Plaque	Healthy	Sukumar
sul2	Sulfonamide	target replacement	Supragingival Plaque	Healthy	Sukumar
sul2	Sulfonamide	target replacement	Supragingival plaque	Healthy	Carr
tcr3	Tetracycline	efflux	Saliva	Caries	Zhang
tet(32)	Tetracycline	target protection	Subgingival Plaque	Healthy	Arrendondo
tet(32)	Tetracycline	target protection	Subgingival Plaque	Perio	Arrendondo
tet(32)	Tetracycline	target protection	Supragingival Plaque	Healthy	Anderson
tet(32)	Tetracycline	target protection	Supragingival Plaque	Perio	Anderson
tet(32)	Tetracycline	target protection	Supragingival Plaque	Caries	Anderson
tet(32)	Tetracycline	target protection	Supragingival Plaque	Healthy	Sukumar
tet(32)	Tetracycline	target protection	Supragingival plaque	Perio	Gager
tet(38)	Tetracycline	efflux	Supragingival Plaque	Healthy	Sukumar
tet(40)	Tetracycline	efflux	Supragingival plaque	Healthy	Carr
tet(40)	Tetracycline	efflux	Saliva	Healthy	Carr
tet(42)	Tetracycline	efflux	Supragingival Plaque	Healthy	Sukumar
tet(44)	Tetracycline	target protection	Supragingival plaque	Healthy	Carr
tet(A)	Tetracycline	efflux	Supragingival Plaque	Healthy	Sukumar
tet(B)	Tetracycline	efflux	Subgingival Plaque	Healthy	Arrendondo
tet(B)	Tetracycline	efflux	Subgingival Plaque	Perio	Arrendondo
tet(B)	Tetracycline	efflux	Supragingival Plaque	Healthy	Sukumar
tet(K)	Tetracycline	efflux	Subgingival Plaque	Healthy	Arrendondo
tet(K)	Tetracycline	efflux	Subgingival Plaque	Perio	Arrendondo
tet(K)	Tetracycline	efflux	Saliva	Oral Cancer	Subramaniam
tet(K)	Tetracycline	efflux	Saliva	Healthy	Milanovic
tet(L)	Tetracycline	efflux	Subgingival Plaque	Perio	Arrendondo
tet(L)	Tetracycline	efflux	Mucosa	Gp B Strep +	Guo
tet(L)	Tetracycline	efflux	Saliva	Caries	Zhang
tet(M)	Tetracycline	target protection	Subgingival Plaque	Healthy	Arrendondo
tet(M)	Tetracycline	target protection	Subgingival Plaque	Perio	Arrendondo
tet(M)	Tetracycline	target protection	Supragingival Plaque	Healthy	Anderson
tet(M)	Tetracycline	target protection	Supragingival Plaque	Perio	Anderson
tet(M)	Tetracycline	target protection	Supragingival Plaque	Caries	Anderson
tet(M)	Tetracycline	target protection	RCS	Endo	Anderson_2017
tet(M)	Tetracycline	target protection	Mucosa	Gp B Strep +	Guo
tet(M)	Tetracycline	target protection	Supragingival plaque	Healthy	Carr
tet(M)	Tetracycline	target protection	Saliva	Healthy	Carr
tet(M)	Tetracycline	target protection	Mucosa	Healthy	Palma
tet(M)	Tetracycline	target protection	Saliva	Healthy	Milanovic
tet(M)	Tetracycline	target protection	Supragingival plaque	Perio	Gager
tet(O)	Tetracycline	target protection	Subgingival Plaque	Healthy	Arrendondo
tet(O)	Tetracycline	target protection	Subgingival Plaque	Perio	Arrendondo
tet(O)	Tetracycline	target protection	Supragingival Plaque	Healthy	Sukumar
tet(O)	Tetracycline	target protection	Mucosa	Gp B Strep +	Guo
tet(O)	Tetracycline	target protection	Saliva	Caries	Zhang
tet(O)	Tetracycline	target protection	Supragingival plaque	Healthy	Carr
tet(O)	Tetracycline	target protection	Saliva	Healthy	Carr
tet(O)	Tetracycline	target protection	Mucosa	Healthy	Palma
tet(O)	Tetracycline	target protection	Saliva	Healthy	Milanovic
tet(P)	Tetracycline	target protection	Saliva	Caries	Zhang
tet(P)	Tetracycline	target protection	Saliva	Healthy	Carr
tet(Q)	Tetracycline	target protection	Subgingival Plaque	Healthy	Arrendondo
tet(Q)	Tetracycline	target protection	Subgingival Plaque	Perio	Arrendondo
tet(Q)	Tetracycline	target protection	Supragingival Plaque	Healthy	Anderson
tet(Q)	Tetracycline	target protection	Supragingival Plaque	Perio	Anderson
tet(Q)	Tetracycline	target protection	Supragingival Plaque	Caries	Anderson
tet(Q)	Tetracycline	target protection	Supragingival Plaque	Healthy	Sukumar
tet(Q)	Tetracycline	target protection	Supragingival plaque	Healthy	Carr
tet(Q)	Tetracycline	target protection	Supragingival plaque	Perio	Gager
tet(S)	Tetracycline	target protection	Subgingival Plaque	Healthy	Arrendondo
tet(S)	Tetracycline	target protection	Saliva	Healthy	Milanovic
tet(S/M)	Tetracycline	target protection	Supragingival plaque	Perio	Gager
tet(T)	Tetracycline	target protection	Saliva	Caries	Zhang
tet(W)	Tetracycline	target protection	Subgingival Plaque	Healthy	Arrendondo
tet(W)	Tetracycline	target protection	Subgingival Plaque	Perio	Arrendondo
tet(W)	Tetracycline	target protection	Supragingival Plaque	Healthy	Anderson
tet(W)	Tetracycline	target protection	Supragingival Plaque	Perio	Anderson
tet(W)	Tetracycline	target protection	Supragingival Plaque	Caries	Anderson
tet(W)	Tetracycline	target protection	Supragingival Plaque	Healthy	Sukumar
tet(W)	Tetracycline	target protection	Saliva	Caries	Zhang
tet(W)	Tetracycline	target protection	Supragingival plaque	Healthy	Carr
tet(W)	Tetracycline	target protection	Saliva	Healthy	Carr
tet(W)	Tetracycline	target protection	Saliva	Healthy	Milanovic
tet(W)	Tetracycline	target protection	Supragingival plaque	Perio	Gager
tet(X)	Tetracycline	inactivation	Supragingival plaque	Healthy	Carr
tet(X)	Tetracycline	inactivation	Supragingival plaque	Perio	Gager
tetA(46)	Tetracycline	efflux	Supragingival Plaque	Healthy	Sukumar
tetA(60)	Tetracycline	efflux	Supragingival Plaque	Healthy	Sukumar
tetA(60)	Tetracycline	efflux	Supragingival plaque	Healthy	Carr
tetA(60)	Tetracycline	efflux	Saliva	Healthy	Carr
tetB(46)	Tetracycline	efflux	Supragingival Plaque	Healthy	Sukumar
tetB(60)	Tetracycline	efflux	Supragingival Plaque	Healthy	Anderson
tetB(60)	Tetracycline	efflux	Supragingival Plaque	Perio	Anderson
tetB(60)	Tetracycline	efflux	Supragingival Plaque	Caries	Anderson
tetB(60)	Tetracycline	efflux	Supragingival Plaque	Healthy	Sukumar
tetB(60)	Tetracycline	efflux	Supragingival plaque	Perio	Gager
TolC	MDR	efflux	Saliva	Healthy	Carr
ugd	Peptide	efflux	Saliva	Healthy	Carr
van(A)	Vancomycin	target alteration	Saliva	Healthy	Milanovic
van(B)	Vancomycin	target alteration	Saliva	Healthy	Milanovic
vanR-O	Vancomycin	target alteration	Supragingival Plaque	Healthy	Sukumar
vgaD	Streptogramin	target protection	Mucosa	Healthy	Palma
Yojl	MDR	efflux	Saliva	Healthy	Carr

## Sheet: S2
Supplemental Table S2: Identifying the core antimicrobial resistance genes (ARGs) across 4 ecological niches.
ARG	Mucosa	Sub gingival plaque	Supra gingival plaque	Saliva					Sites
tet(32)	0	2	5	0				Red (core)	All
tet(K)	0	2	0	2				Green	3
tet(M)	2	2	5	2				Yellow	2
tet(O)	2	2	2	3
tet(Q)	0	2	6	0
tet(S)	0	1	0	1
tet(W)	0	2	6	3
tet(B)	0	2	1	0
erm(B)	2	2	6	1
mef(A)	2	0	6	1
tet(L)	1	1	0	1
msr(D)	0	0	5	0
cfxA	0	0	7	2
erm(F)	0	0	6	0
pgpB	0	0	2	0
erm(X)	0	0	4	0
lsa(C)	0	0	5	0
tetB(60)	0	0	5	0
blaCSP-1	0	0	4	0
patA	0	0	4	2
bacA	0	0	1	2
blaOXA-85	0	0	2	0
blaTEM-1	0	0	2	1
cfxA3	0	0	3	1
macB	1	0	2	0
mef(E)	2	0	1	0
patB	0	0	2	0
RlmA(II)	0	0	2	1
sul2	0	0	2	0
tetA(60)	0	0	2	1
blaVIM-1	1	0	0	0
blaKPC	0	0	0	1
blaVIM-2	0	0	0	1
tet(P)	0	0	0	2
baeR	0	0	0	2
baeS	0	0	0	2
cfxA2	0	0	1	1
cfxA6	0	0	1	1
cpxA	0	0	0	2
dfrF	0	0	1	1
evgA	0	0	0	2
mdtG	1	0	0	1
mel	0	0	0	2
msbA	1	0	0	1
tet(40)	0	0	1	1
tet(X)	0	0	2	0
acrD	0	0	1	1
acrF	0	0	1	1
erm(A)	0	0	1	1

## Sheet: S3
Supplemental Table S3: Antimicrobial resistance genes (ARGs) associated species identified by PCR or metagenomics which is denoted here as next generation sequencing or NGS
Genus	Species	Method	Study
Abiotrophia		PCR	Arredondo
Acinetobacter	baumannii	PCR	Le				ESKAPE: The six highly virulent and antibiotic resistant bacterial pathogens including: Enterococcus faecium, Staphylococcus aureus, Klebsiella pneumoniae, Acinetobacter baumannii, Pseudomonas aeruginosa, and Enterobacter spp.
Acinetobacter	ursingii	PCR	Le				Oral Commensals that are distant site pathogens
Acinetobacter	chinensis (taxid 2004650)	NGS	Sukumar
Acinetobacter	nosocomialis (taxid 106654)	NGS	Sukumar
Acinetobacter	lwoffii WJ10621 (taxid 1046625)	NGS	Sukumar
Acinetobacter	cumulans (taxid 2136182)	NGS	Sukumar
Acinetobacter	baumannii (taxid 470)	NGS	Sukumar
Acinetobacter	lwoffii (taxid 28090)	NGS	Sukumar
Actinobacillus	pleuropneumoniae serovar 7 str. AP76 (taxid 537457)	NGS	Sukumar
Actinobacteria	(taxid 1760)	NGS	Sukumar
Actinomyce		PCR	Arredondo
Actinomyces	odontolyticus	NGS	Carr
Actinomyces	naeslundii	NGS	Carr
Actinomyces	sp oral taxon 171	NGS	Anderson 2023
Actinomyces	oris	NGS	Anderson 2023
Actinomyces	viscosus	NGS	Anderson 2023
Atopobium	parvulum	NGS	Carr
Bacillus	altitudinis (taxid 293387)	NGS	Sukumar
Bacillus	ciccensis (taxid 1670641)	NGS	Sukumar
Bacillus	thermoamylovorans (taxid 35841)	NGS	Sukumar
Bacillus	pumilus SAFR-032 (taxid 315750)	NGS	Sukumar
Bacilus		PCR	Arredondo
Bacteroidales	(taxid 171549)	NGS	Sukumar
Bacteroides		PCR	Arredondo
Bacteroides	fragilis (taxid 817)	NGS	Sukumar
Bacteroidetes	(taxid 976)	NGS	Sukumar
Buttiauxella	sp. 3AFRM03 (taxid 2479367)	NGS	Sukumar
Butyrivibrio		PCR	Arredondo
Campylobacter	curvus	NGS	Carr
Campylobacter	gracilis	NGS	Carr
Capnocytophaga	sputigena (taxid 1019)	NGS	Sukumar
Capnocytophaga	gingivalis (taxid 1017)	NGS	Sukumar
Cardiobacterium	hominis	NGS	Anderson 2023
Centipeda	periodontii	NGS	Carr
Chryseobacterium	gleum (taxid 250)	NGS	Sukumar
Citrobacter	freundii (taxid 546)	NGS	Sukumar
Coriobacteriales	(taxid 84999)	NGS	Sukumar
Corynebacterium	matruchotii	NGS	Anderson 2023
Desulfobulbus	oralis	NGS	Anderson 2023
Enterobacter	asburiae L1 (taxid 1421338)	NGS	Sukumar
Enterobacter	cloacae (taxid 550)	NGS	Sukumar
Enterobacter	kobei (taxid 208224)	NGS	Sukumar
Enterobacter	hormaechei subsp. oharae (taxid 301102)	NGS	Sukumar
Enterobacter	hormaechei subsp. steigerwaltii (taxid 299766)	NGS	Sukumar
Enterobacterales	(taxid 91347)	NGS	Sukumar
Enterobacteriaceae	(taxid 543)	NGS	Sukumar
Enterococcus	faecalis	PCR	Anderson 2017
Enterococcus	faecalis	NGS	Carr
Enterococcus	sp. HSIEG1 (taxid 1316414)	NGS	Sukumar
Enterococcus	wangshanyuanii (taxid 2005703)	NGS	Sukumar
Escherichia	coli	PCR	Subramaniam
Escherichia	coli	PCR	Le
Escherichia	coli	NGS	Carr
Escherichia	coli (taxid 562)	NGS	Sukumar
Eubacterium	saphenum	NGS	Carr
Eubacterium		PCR	Arredondo
Filifactor	alocis	NGS	Anderson 2023
Flavobacteriaceae	(taxid 49546)	NGS	Sukumar
Fretibacterium	fastidiosum	NGS	Carr
Fusobacterium	(taxid 848)	NGS	Sukumar
Fusobacterium	nucleatum subsp. nucleatum (taxid 76856)	NGS	Sukumar
Fusobacterium	nucleatum subsp. polymorphum (taxid 76857)	NGS	Sukumar
Gammaproteobacteria	(taxid 1236)	NGS	Sukumar
Gemella		NGS	Carr
Gemella	haemolysans	PCR	Arredondo
Gemella		PCR	Arredondo
Gemella	sanguinis (taxid 84135)	NGS	Sukumar
Gemella	morbillorum (taxid 29391)	NGS	Sukumar
Gemellaceae		PCR	Gomez-Arango
Granulicatella	adiacens	NGS	Carr
Granulicatella	elegans	NGS	Carr
Granulicatella		PCR	Arredondo
Haemophilus	ducreyi (taxid 730)	NGS	Sukumar
Haemophilus		PCR	Arredondo
Haemophilus	influenzae (taxid 727)	NGS	Sukumar
Haemophilus	parainfluenzae T3T1 (taxid 862965)	NGS	Sukumar
Kingella	denitrificans	NGS	Carr
Klebsiella	pneumoniae	PCR	Subramaniam
Klebsiella	(taxid 570)	NGS	Sukumar
Klebsiella	michiganensis E718 (taxid 1191061)	NGS	Sukumar
Klebsiella	michiganensis HKOPL1 (taxid 1308980)	NGS	Sukumar
Klebsiella	oxytoca (taxid 571)	NGS	Sukumar
Klebsiella	michiganensis (taxid 1134687)	NGS	Sukumar
Komagataella	pastoris	NGS	Carr
Lachnoanaerobaculum		PCR	Arredondo
Lachnospiraceae	bacterium	NGS	Carr
Lachnospiraceae	bacterium KM106-2 (taxid 2093742)	NGS	Sukumar
Lacticaseibacillus	rhamonsus	PCR	Zhang
Lactiplantibacillus	plantarum	PCR	Zhang
Lactobacillales		PCR	Gomez-Arango
Lactobacillales	(taxid 186826)	NGS	Sukumar
Lactobacillus	paracasei	NGS	Carr
Lactobacillus	buchneri	NGS	Carr
Lactobacillus	reuteri (taxid 1598)	NGS	Sukumar
Lactococcus	lactis	NGS	Carr
Lautropia	mirabilis	NGS	Anderson 2023
Lautropia	mirabilis (taxid 47671)	NGS	Anderson 2023
Leptotrichia	buccalis C-1013-b (taxid 523794)	NGS	Anderson 2023
Leuconostoc	mesenteroides	NGS	Anderson 2023
Limosilactobacillus	fermentum	NGS	Anderson 2023
Megasphaera	micronuciformis	NGS	Anderson 2023
Methylomonas	methanica MC09 (taxid 857087)	NGS	Sukumar
Microbacterium	foliorum (taxid 104336)	NGS	Sukumar
Microbacterium	sp. TPU 3598 (taxid 1938334)	NGS	Sukumar
Microbacterium	lemovicicum (taxid 1072463)	NGS	Sukumar
Microbacterium	oxydans (taxid 82380)	NGS	Sukumar
Mogibacterium		PCR	Arredondo
Mogibacterium	pumilum (taxid 86332)	NGS	Sukumar
Neisseria	elongata	NGS	Carr
Neisseria	sicca	NGS	Carr
Neisseria	macacae	NGS	Carr
Neisseria	meningitidis	NGS	Carr
Neisseria	elongata	NGS	Anderson 2023
Neisseria		NGS	Anderson 2023
Neisseria	subflava (taxid 28449)	NGS	Anderson 2023
Neisseria	cinerea (taxid 483)	NGS	Anderson 2023
Neisseria	mucosa (taxid 488)	NGS	Anderson 2023
Parvimonas	micra	NGS	Anderson 2023
Peptoniphilus		PCR	Arredondo
Peptostreptococcus		PCR	Arredondo
Porphyromnas	gingivalis	NGS	Carr
Porphyromonas	gingivalis	NGS	Anderson 2023
Prevotella	histicola	NGS	Carr
Prevotella	salivae	NGS	Carr
Prevotella	nigrescens	NGS	Carr
Prevotella	melaninogenica	NGS	Carr
Prevotella	sp	NGS	Carr
Prevotella	sp C561	NGS	Carr
Prevotella	oulorum	NGS	Carr
Prevotella	saccharolytica	NGS	Carr
Prevotella	marshii	NGS	Carr
Prevotella	micans	NGS	Carr
Prevotella	intermedia	NGS	Anderson 2023
Prevotella	intermedia	NGS	Anderson 2023
Prevotella	nigrescens	NGS	Anderson 2023
Prevotella	melaninogenica (taxid 28132)	NGS	Anderson 2023
Prevotella	sp. oral taxon 299 str. F0039 (taxid	NGS	Anderson 2023
Prevotella	denticola F0289 (taxid 767031)	NGS	Anderson 2023
Prevotella	intermedia	PCR	de Lima
Prevotella	nigrescens	PCR	de Lima
Prevotella	tannerae	PCR	de Lima
Prevotella		PCR	Moraes
Propionibacterium	acidifaciens	NGS	Anderson 2023
Proteobacteria	Proteobacteria (taxid 1224)	NGS	Anderson 2023
Proteus		NGS	Anderson 2023
Pseudomonas		NGS	Anderson 2023
Pseudomonas		NGS	Anderson 2023
Pseudomonas	aeruginosa (taxid 287)	NGS	Anderson 2023
Pseudomonas		NGS	Sukumar
Pseudomonas	oryzihabitans (taxid 47885)	NGS	Sukumar
Pseudomonas	sp. KBS0802 (taxid 2578115)	NGS	Sukumar
Pseudomonas	syringae CC1557 (taxid 1357279)	NGS	Sukumar
Raoultella	planticola (taxid 575)	NGS	Sukumar
Rothia	dentocariosa	NGS	Carr
Rothia	dentocariosa	NGS	Anderson 2023
Rothia		NGS	Anderson 2023
Rothia	mucilaginosa (taxid 43675)	NGS	Anderson 2023
Salmonella	enterica subsp. enterica (taxid 59201)	NGS	Anderson 2023
Salmonella	enterica (taxid 28901)	NGS	Anderson 2023
Schaalia	odontolytica (taxid 1660)	NGS	Sukumar
Selenomonas	flueggei	NGS	Carr
Slackia		PCR	Arredondo
Solobacterium	moorei	NGS	Carr
Staphylococcus	aureus	PCR	Subramaniam
Staphylococcus	Epidermidis	PCR	Subramaniam
Staphylococcus		PCR	Arredondo
Staphylococcus	hominis subsp. hominis (taxid 145391)	NGS	Sukumar
Staphylococcus	aureus (taxid 1280)	NGS	Sukumar
Staphylococcus	(taxid 1279)	NGS	Sukumar
Staphylococcus	aureus subsp. aureus (taxid 46170)	NGS	Sukumar
Stenotrophomonas	maltophilia JV3 (taxid 868597)	NGS	Sukumar
Stenotrophomonas	maltophilia R551-3 (taxid 391008)	NGS	Sukumar
Stenotrophomonas	maltophilia (taxid 40324)	NGS	Sukumar
Stenotrophomonas	maltophilia D457 (taxid 1163399)	NGS	Sukumar
Stomatobaculum	longum	NGS	Carr
Streptococcus	mitis	PCR	Gomez-Arango
Streptococcus	sanguinis	PCR	Guo
Streptococcus	mitis	PCR	Palma
Streptococcus	sanguinis	NGS	Carr
Streptococcus	mitis B6 (taxid 365659)	NGS	Carr
Streptococcus	anginosus subsp. whileyi MAS624 (taxid 1353243)	NGS	Carr
Streptococcus	sanguinis (taxid 1305)	NGS	Carr
Streptococcus	anginosus (taxid 1328)	NGS	Carr
Streptococcus		NGS	Carr
Streptococcus		NGS	Carr
Streptococcus	salivarius	NGS	Carr
Streptococcus	oralis	NGS	Anderson 2023
Streptococcus	pneumoniae	NGS	Anderson 2023
Streptococcus	parasanguinis	NGS	Anderson 2023
Streptococcus	salivarius	NGS	Anderson 2023
Streptococcus	constellatus	NGS	Anderson 2023
Streptococcus	oligofermentans	NGS	Anderson 2023
Streptococcus	cristatus	PCR	Arredondo
Streptococcus	mutans	PCR	Arredondo
Streptococcus	oralis	PCR	Arredondo
Streptococcus	intermedius	PCR	Arredondo
Streptococcus	constellatus	PCR	Arredondo
Streptococcus	pneumoniae	NGS	Sukumar
Streptococcus	gordonii	NGS	Sukumar
Streptococcus	parasanguinis	NGS	Sukumar
Streptococcus	tigurinus	NGS	Sukumar
Streptococcus	salivarius (taxid 1304)	NGS	Sukumar
Streptococcus	milleri (taxid 33040)	NGS	Sukumar
Streptococcus	(taxid 1301)	NGS	Sukumar
Streptococcus	agalactiae (taxid 1311)	NGS	Sukumar
Streptococcus	oralis (taxid 1303)	NGS	Sukumar
Streptococcus	equi subsp. zooepidemicus (taxid 40041)	NGS	Sukumar
Streptococcus	australis (taxid 113107)	NGS	Sukumar
Streptococcus	sp. oral taxon 431 (taxid 712633)	NGS	Sukumar
Streptococcus	pneumoniae (taxid 1313)	NGS	Sukumar
Streptococcus	pneumoniae SPNA45 (taxid 869309)	NGS	Sukumar
Streptococcus	viridans (taxid 78535)	NGS	Sukumar
Streptococcus	dysgalactiae (taxid 1334)	NGS	Sukumar
Streptococcus	parasanguinis FW213 (taxid 1114965)	NGS	Sukumar
Streptococcus	acidominimus (taxid 1326)	NGS	Sukumar
Streptococcus	sp. A12 (taxid 1759399)	NGS	Sukumar
Streptococcus	suis (taxid 1307)	NGS	Sukumar
Streptomyces	venezuelae (taxid 54571)	NGS	Sukumar
Tanerella		NGS	Anderson 2023
Tannerella		NGS	Anderson 2023
Treponema	maltophilum	NGS	Anderson 2023
Treponema	denticola	NGS	Anderson 2023
Treponema	sp OMZ 838	NGS	Anderson 2023
Unidentifed	root (taxid 1)	NGS	Sukumar
Unidentifed		NGS	Anderson 2023
Unidentifed	taxon 802	NGS	Carr
Unidentifed		NGS	Carr
Unidentified	(taxid 2)	NGS	Sukumar
Veillonella	parvula	NGS	Carr
Veillonella	dispar	NGS	Carr
Veillonella	atypica (taxid 39777)	PCR	Arredondo
Veillonella	dispar (taxid 39778)	NGS	Sukumar
Veillonella	parvula HSIVP1 (taxid 1316254)	NGS	Sukumar
Veillonella		NGS	Sukumar

## Sheet: S4
Supplemental Table S4: Details of PCR studies reviewed. Target ARG = target antimicrobial resistance gen, Primer direction; For=forward primer and Rev= reverse primer
Authors	Extraction Method	Template DNA	Target ARG	Primer direction	Primer Sequence
Moraes et al [25]	Purchased extraction kit	Prevotella intermedia P tannerae P nigrescens	cfxA/cfxA2	For Rev	GAAAAAAACAGAAAAAAACAAATC TTAAGATTTTACTGAAGTTTG
Palma et al [18]	Phenol-cholorform process	Streptococcus salivarius	tet(M)	For Rev	GTGGACAAAGGTACAACGAG CGGTAAAGTTCGTCACACAC
Palma et al [18]	Phenol-cholorform process	Streptococcus salivarius	tet(O)	For Rev	AACTTAGGCATTCTGGCTCAC TCCCACTGTTCCATATCGTCA
Palma et al [18]	Phenol-cholorform process	Streptococcus salivarius	mef A/E	For Rev	CAATATGGGCAGGGCAAG AAGCTGTTCCAATGCTACGG
Palma et al [18]	Phenol-cholorform process	Streptococcus salivarius	ermB	For Rev	TGGTATTCCAAATGCGTAATG CTGTGGTATGGCGGGTAAGT
Anderson et al [22]	Purchased extraction kit	Enterococcus Faecalis	tet(M)	For Rev	AGTTTTAGCTCATGTTGATG TCCGACTATTTGGACGACGG
Anderson et al [22]	Purchased extraction kit	Enterococcus Faecalis	blaTEM	For Rev	CCAATGCTTAATCAGTGAGG ATGAGTATTCAACATTTCCG
Gomez-Arango et al [17]	Purchased extraction kit	Buccal swab	blaVim-1	For Rev	AGT GGT GAG TAT CCG ACA G ATG AAA GTG CG TGGA GAC
de Lima et al [26]	Purchased extraction kit	Prevotella intermedia P tannerae P nigrescens	blaTEM	For Rev	CCAATGCTTAATCAGTGAG ATGAGTATTCAACATTTCCG
Guo et al [19]	No information provided	Buccal swab	tet(M)	For Rev	Not specified
Guo et al [19]	No information provided	Buccal swab	tet(O)	For Rev	Not specified
Guo et al [19]	No information provided	Buccal swab	tet(L)	For Rev	Not specified
Guo et al [19]	Not specified	Buccal swab	ermB	For Rev	GAA AAG GTA CTC AAC CAA ATA AGT AAC GGT ACT TAA ATT GTT TAC
Guo et al [19]	Not specified	Buccal swab	mef A/E	For Rev	AGT ATC ATT AAT CAC TAG TGC TTC TTC TGG TAC TAA AAG TGG
Subramaniam et al. [24]	RNA extracted to synthesise cDNA	Saliva	tet(K)	For Rev	CGATAGGAACAGCAGTATATG AGCAATCAATGAACCAAGAC
Subramaniam et al. [24]	RNA extracted to synthesise cDNA	Saliva	blaKPC	For Rev	GGAACCTGCGGAGTGTAT CTCGCTGTGCTTGTCATC
Subramaniam et al. [24]	RNA extracted to synthesise cDNA	Saliva	blaVIM-2	For Rev	CTCACCAGCACCAACAAG CCAGCAGTTCATCTTCCAG
Subramaniam et al. [24]	RNA extracted to synthesise cDNA	Saliva	mcr-1	For Rev	CGCTGTTATCATCGTATCG GTATCATAGACCGTGCCATA
Le et al [23]	Not specified	Oropharyngeal swab	blaCTX-M-1	For Rev	GCTGTTGTTAGGAAGTGTGC CCATTGCCCGAGGTGAAG
Le et al [23]	Not specified	Oropharyngeal swab	blaCTX-M-2	For Rev	ACGCTACCCCTGCTATTT GCTTTCCGCCTTCTGCTC
Le et al [23]	Not specified	Oropharyngeal swab	blaCTX-M-8	For Rev	CGGATGATGCTAATGACAAC GTCAGATTGCGAAGCGTC
Le et al [23]	Not specified	Oropharyngeal swab	blaCTX-M-9	For Rev	GCAGATAATACGCAGGTG CGGCGTGGTGGTGTCTCT
Le et al [23]	Not specified	Oropharyngeal swab	blaTEM	For Rev	CCGTGTCGCCCTTATTCC AGGCACCTATCTCAGCGA
Le et al [23]	Not specified	Oropharyngeal swab	blaSHV	For Rev	TCGGGCCGCGTAGGCATGAT AGCAGGGCGACAATCCCGCG
Le et al [23]	Not specified	Oropharyngeal swab	blaIMP	For Rev	GGAATAGAGTGGCTTAAYTCTC GGTTTAAYAAAACAACCACC
Le et al [23]	Not specified	Oropharyngeal swab	blaOXA	For Rev	GCGTGGTTAAGGATGAACAC CATCAAGTTCAACCCAACCG
Le et al [23]	Not specified	Oropharyngeal swab	blaNDM	For Rev	GGTTTGGCGATCTGGTTTTC CGGAATGGCTCATCACGATC
Le et al [23]	Not specified	Oropharyngeal swab	blaKPC	For Rev	CGTCTAGTTCTGCTGTCTTG CTTGTCATCCTTGTTAGGCG
Le et al [23]	Not specified	Oropharyngeal swab	blaVIM-1	For Rev	GATGGTGTTTGGTCGCATA CGAATGCGCAGCACCAG
Le et al [23]	Not specified	Oropharyngeal swab	blaVIM-2	For Rev	ATGTTCAAACTTTTGAG CTACTCAACGACTGAGCG
Le et al [23]	Not specified	Oropharyngeal swab	blaFIM	For Rev	GAAGCACATGGAAAACTGGG GATGGGCGAATGAGACAGC
Milanovic et al [30]	Purchased extraction kit	Saliva	tet(M)	For Rev	ACCCGTATACTATTTCATGCACT CCTTCCATAACCGCATTTTG
Milanovic et al [30]	Purchased extraction kit	Saliva	tet(W)	For Rev	GAGAGCCTGCTATATGCCAGC GGGCGTATCCACAATGTTAAC
Milanovic et al [30]	Purchased extraction kit	Saliva	tet(O)	For Rev	AACTTAGGCATTCTGGCTCAC TCCCACTGTTCCATATGCTCA
Milanovic et al [30]	Purchased extraction kit	Saliva	tet(S)	For Rev	CAATACGAGAGCCGGGTTTC ACAACGGGCTGGAATTTCAC
Milanovic et al [30]	Purchased extraction kit	Saliva	erm(B)	For Rev	GAAAAGGTACTCAACCAAATA AGTAACGGTACTTAAATTGTTTAC
Milanovic et al [30]	Purchased extraction kit	Saliva	erm(C)	For Rev	TCAAAACATAATATAGATAAA GCTAATATTGTTTAAATCGTCAAT
Milanovic et al [30]	Purchased extraction kit	Saliva	van(A)	For Rev	GGGAAAACGACAATTGC GTACAATGCGGCCGTTA
Milanovic et al [30]	Purchased extraction kit	Saliva	van(B)	For Rev	ATGGGAAGCCGACAGTC GATTTCGTTCCTCGACC
Milanovic et al [30]	Purchased extraction kit	Saliva	blaZ	For Rev	ACTTCAACACCTGCTGCTTTC TAGGTTCAGATTGGCCCTTAG
Milanovic et al [30]	Purchased extraction kit	Saliva	mecA	For Rev	GGGATCATAGCGTCATTATTG AGTTCTGCAGTACCGGATTTGC
Milanovic et al [30]	Purchased extraction kit	Saliva	erm(A)	For Rev	CAGGAAAAGGACATTTTACCAA CTTCGATAGTTTATTAATATTAGT
Milanovic et al [30]	Purchased extraction kit	Saliva	tet(K)	For Rev	TCGATAGGAACAGCAGTA CAGCAGATCCTACTCCTT
Arredondo et al [16]	Purchased extraction kit	Subgingival biofilm	tet(32)	For Rev	GAA CCA GAT GCT GCT CTT CAT AGC CAC GCC CAC ATG AT
Arredondo et al [16]	Purchased extraction kit	Subgingival biofilm	tet(K)	For Rev	TCG ATA GGA ACA GCA GTA CAG CAG ATC CTA CTC CTT
Arredondo et al [16]	Purchased extraction kit	Subgingival biofilm	tet(M)	For Rev	GCG TAC AAG CAC AGA CTC GT AGC CAT AGC GTA TCC CCT CC
Arredondo et al [16]	Purchased extraction kit	Subgingival biofilm	tet(O)	For Rev	AAC TTA GGC ATT CTG GCT CAC TCC CAC TGT TCC ATA TCG TCA
Arredondo et al [16]	Purchased extraction kit	Subgingival biofilm	tet(Q)	For Rev	GA ATC TGC TGT TTG CCA GTG CGG AGT GTC AAT GAT ATT GCA
Arredondo et al [16]	Purchased extraction kit	Subgingival biofilm	tet(S)	For Rev	GAA AGC TTA CTA TAC AGT AGC AGG AGT ATC TAC AAT ATT TAC
Arredondo et al [16]	Purchased extraction kit	Subgingival biofilm	tet(W)	For Rev	GAG AGC CTG CTA TAT GCC AG GGG CGT ATC CAC AAT GTT AAC
Arredondo et al [16]	Purchased extraction kit	Subgingival biofilm	tet(B)	For Rev	GGT AAA GGG CAT TTA ACG AC CGA TAT TCT CGA TTG ACC CA
Arredondo et al [16]	Purchased extraction kit	Subgingival biofilm	erm(B)	For Rev	GGT AAA GGG CAT TTA ACG AC CGA TAT TCT CGA TTG ACC CA
Arredondo et al [16]	Purchased extraction kit	Subgingival biofilm	tet(L)	For Rev	TCG TTA GCG TGC TGT CAT TC GTA TCC CAC CAA TGT AGC CG

## Sheet: S5
Supplemental Tables S5a, b and c contain the data required to create Figure 2, 3 and 5 respoectively using rStudio
Supplemental Tables S5a: Richness of resistome over time, categorsied by location and method of study where metagenomics is denoted as next generation sequencing (NGS)
Method	Country	Mean_age (yrs)	Richness	Site	Author
PCR	Brazil	39	1	Multiple	Moraes
PCR	Brazil	0.8	20	Mucosa	Palma
PCR	Brazil	6	1	Multiple	deLima
NGS	Germany	25	12	Supragingival biofilm	Anderson
NGS	Germany	32	10	Supragingival biofilm	Anderson
NGS	Germany	56	8	Supragingival biofilm	Anderson
PCR	India	47	4	Saliva	Subramanium
PCR	Italy	38	12	Saliva	Milanovic
PCR	Japan	83	13	Oropharynx	Le
PCR	Spain	22	10	Subgingival biofilm	Arrendondo
PCR	Australia	0	1	Mucosa	Gomez-Arango
NGS	Australia	0.6	17	Supragingival biofilm	Sukumar
NGS	Australia	1.6	23	Supragingival biofilm	Sukumar
NGS	Australia	8	14	Supragingival biofilm	Sukumar
PCR	China	0	6	Mucosa	Guo
NGS	Multinational	NA	70	Multiple	Carr
PCR	Germany	NA	2	RCS	Anderson_2017
NGS	Germany	39	18	Subgingival biofilm	Gager
NGS	China	NA	7	Saliva	Zhang
Supplemental Tables S5b: Composition of the oral resistome categorised by ecological niche. Richness is a measure of the number of individual antimicrbial reistsance genes identified
Location	Richness
Mucosa	23
Oropharynx	13
RCS	4
Saliva	73
Subgingival biofilm	11
Supragingival biofilm	83
Supplemental Table S5c: Resistome profile stratified by location and health status and antimicrobial resistance (AMR) class where MLS = macrolide/lincosamide/stretogramin and MDR= multi drug resistance.
Location	Health Status	AMR class	Count	%
Saliva	Oral Cancer	Tetracycline	1	25
Saliva	Oral Cancer	Beta-Lactam	2	50
Saliva	Oral Cancer	Peptide	1	25
Saliva	Caries	Tetracycline	7	100
Saliva	Endo	Beta-Lactam	2	100
Saliva	Healthy	Aminoglycoside	1	1.35135
Saliva	Healthy	Beta-Lactam	8	10.8108
Saliva	Healthy	Fluoroquinolone	2	2.7027
Saliva	Healthy	Macrolide	2	2.7027
Saliva	Healthy	Macrolide/Lincosamide	1	1.35135
Saliva	Healthy	Macrolide/Streptogramin	2	2.7027
Saliva	Healthy	MDR	38	51.3514
Saliva	Healthy	MLS	2	2.7027
Saliva	Healthy	Peptide	4	5.40541
Saliva	Healthy	Tetracycline	11	14.8649
Saliva	Healthy	Trimethoprim	1	1.35135
Saliva	Healthy	Vancomycin	2	2.7027
Supragingival Plaque	Caries	Macrolide	2	14.2857
Supragingival Plaque	Caries	Beta-Lactam	2	14.2857
Supragingival Plaque	Caries	MLS	3	21.4286
Supragingival Plaque	Caries	Tetracycline	5	35.7143
Supragingival Plaque	Caries	Lincosamide/Streptogramin	1	7.14286
Supragingival Plaque	Caries	Fluoroquinolone	1	7.14286
Supragingival Plaque	Endo	Beta-Lactam	2	100
Supragingival Plaque	Healthy	Macrolide	10	9.52381
Supragingival Plaque	Healthy	Beta-Lactam	25	23.8095
Supragingival Plaque	Healthy	MLS	9	8.57143
Supragingival Plaque	Healthy	Tetracycline	25	23.8095
Supragingival Plaque	Healthy	Peptide	4	3.80952
Supragingival Plaque	Healthy	Lincosamide/Streptogramin	2	1.90476
Supragingival Plaque	Healthy	Fluoroquinolone	4	3.80952
Supragingival Plaque	Healthy	Aminoglycoside	7	6.66667
Supragingival Plaque	Healthy	Chloramphenicol	4	3.80952
Supragingival Plaque	Healthy	Fosfomycin	1	0.952381
Supragingival Plaque	Healthy	Phenicol/Quinolone	1	0.952381
Supragingival Plaque	Healthy	Macrolide/Lincosamide	2	1.90476
Supragingival Plaque	Healthy	Streptothricin	1	0.952381
Supragingival Plaque	Healthy	Sulfonamide	3	2.85714
Supragingival Plaque	Healthy	Vancomycin	1	0.952381
Supragingival Plaque	Healthy	Trimethoprim	1	0.952381
Supragingival Plaque	Healthy	MDR	4	3.80952
Supragingival Plaque	Healthy	Lincosamide	1	0.952381
Supragingival Plaque	Perio	Macrolide	4	12.1212
Supragingival Plaque	Perio	Beta-Lactam	6	18.1818
Supragingival Plaque	Perio	MLS	6	18.1818
Supragingival Plaque	Perio	Tetracycline	12	36.3636
Supragingival Plaque	Perio	Peptide	1	3.0303
Supragingival Plaque	Perio	Lincosamide/Streptogramin	2	6.06061
Supragingival Plaque	Perio	Fluoroquinolone	1	3.0303
Supragingival Plaque	Perio	Nitromidazole	1	3.0303
Mucosa	Group B Strep	Macrolide	2	33.3333
Mucosa	Group B Strep	Tetracycline	3	50
Mucosa	Group B Strep	MLS	1	16.6667
Mucosa	Healthy	Beta-Lactam	1	4.7619
Mucosa	Healthy	Tetracycline	2	9.52381
Mucosa	Healthy	Macrolide	3	14.2857
Mucosa	Healthy	MLS	1	4.7619
Mucosa	Healthy	Chloramphenicol	1	4.7619
Mucosa	Healthy	MDR	5	23.8095
Mucosa	Healthy	Streptogramin	1	4.7619
Mucosa	Healthy	Aminoglycoside	1	4.7619
Mucosa	Healthy	Rifampicin	3	14.2857
Mucosa	Healthy	Fluoroquinolone	3	14.2857
